# Supplementary material for: MicroRNA Expression during Bovine Oocyte Maturation and Fertilization
Source: Int J Mol Sci. 2016 Mar 18;17(3):396. doi: 10.3390/ijms17030396 (PMC4813251; doi:10.3390/ijms17030396)
Supplement: Supplementary file 1 [file ijms-17-00396-s001.zip]

Archive with 2 entries (2 files):
- ijms-119889-publish-supplementary tables.xlsx
- ijms-119889-publish-supplementary figures.pdf
