# Supplementary material for: MicroRNA Expression during Bovine Oocyte Maturation and Fertilization
Source: Int J Mol Sci. 2016 Mar 18;17(3):396. doi: 10.3390/ijms17030396 (PMC4813251; doi:10.3390/ijms17030396)
Supplement: Supplementary file 1 [file ijms-17-00396-s001.zip › ijms-119889-publish-supplementary tables.xlsx]

## Sheet: Table.S1
	Table S1 - Presence of miRNA from Fig 1A into the respective sample in which it is detected.
	microRNA DETECTION
	EXCLUSIVE			SHARED			COMMON
	GV	MII	PZ	GV-MII	GV-PZ	MII-PZ	GV-MII-PZ	GV-MII-PZ	GV-MII-PZ	GV-MII-PZ	GV-MII-PZ
	bta-miR-1777b	bta-miR-144	bta-miR-1287	bta-miR-1225-3p	bta-miR-1185	bta-miR-1224	bta-let-7a	bta-miR-148a	bta-miR-21	bta-miR-2476	bta-miR-378
	bta-miR-208a	bta-miR-1603	bta-miR-154	bta-miR-1256	bta-miR-1777a	bta-miR-1249	bta-let-7b	bta-miR-148b	bta-miR-210	bta-miR-2478	bta-miR-379
	bta-miR-2284c	bta-miR-1814b	bta-miR-1584	bta-miR-1296	bta-miR-18b	bta-miR-181c	bta-let-7c	bta-miR-150	bta-miR-212	bta-miR-2483	bta-miR-381
	bta-miR-2284l	bta-miR-190b	bta-miR-2284j	bta-miR-1343	bta-miR-223	bta-miR-193a-3p	bta-let-7d	bta-miR-151	bta-miR-214	bta-miR-2484	bta-miR-382
	bta-miR-2307	bta-miR-219-5p	bta-miR-2289	bta-miR-1434	bta-miR-2304	bta-miR-211	bta-let-7e	bta-miR-152	bta-miR-215	bta-miR-2487	bta-miR-383
	bta-miR-2317	bta-miR-2284t	bta-miR-2299-3p	bta-miR-188	bta-miR-2343	bta-miR-2284w	bta-let-7f	bta-miR-153	bta-miR-216a	bta-miR-25	bta-miR-409
	bta-miR-2320	bta-miR-2285d	bta-miR-2300b-3p	bta-miR-2284d	bta-miR-2435	bta-miR-2310	bta-let-7g	bta-miR-155	bta-miR-216b	bta-miR-26a	bta-miR-411
	bta-miR-2338	bta-miR-2293	bta-miR-2372	bta-miR-2284m	bta-miR-380-3p	bta-miR-2318	bta-let-7i	bta-miR-15a	bta-miR-217	bta-miR-26b	bta-miR-421
	bta-miR-2350	bta-miR-2314	bta-miR-2377	bta-miR-2323	bta-miR-429	bta-miR-2325a	bta-miR-1	bta-miR-15b	bta-miR-218	bta-miR-27a-3p	bta-miR-423-3p
	bta-miR-2365	bta-miR-2316	bta-miR-2379	bta-miR-2326	bta-miR-451	bta-miR-2339	bta-miR-100	bta-miR-16a	bta-miR-219-3p	bta-miR-27a-5p	bta-miR-423-5p
	bta-miR-2370	bta-miR-2325c	bta-miR-2380	bta-miR-2330	bta-miR-544b	bta-miR-2357	bta-miR-101	bta-miR-16b	bta-miR-22-3p	bta-miR-27b	bta-miR-424
	bta-miR-2376	bta-miR-2349	bta-miR-2388	bta-miR-2344		bta-miR-2421	bta-miR-103	bta-miR-17-3p	bta-miR-22-5p	bta-miR-28	bta-miR-425-5p
	bta-miR-2382	bta-miR-2366	bta-miR-2394	bta-miR-2361		bta-miR-2444	bta-miR-105a	bta-miR-17-5p	bta-miR-221	bta-miR-2885	bta-miR-449a
	bta-miR-2390	bta-miR-2367	bta-miR-2428	bta-miR-2393		bta-miR-2461-5p	bta-miR-105b	bta-miR-1814c	bta-miR-222	bta-miR-2887	bta-miR-450
	bta-miR-2399	bta-miR-2381	bta-miR-2437	bta-miR-2403		bta-miR-2474	bta-miR-106	bta-miR-181a	bta-miR-224	bta-miR-2904	bta-miR-452
	bta-miR-2401	bta-miR-2406	bta-miR-2438	bta-miR-2408		bta-miR-301a	bta-miR-106b	bta-miR-181b	bta-miR-2284a	bta-miR-296	bta-miR-455
	bta-miR-2409	bta-miR-2417	bta-miR-2447	bta-miR-301b		bta-miR-302b	bta-miR-107	bta-miR-181d	bta-miR-2284h	bta-miR-29a	bta-miR-484
	bta-miR-2422	bta-miR-2425	bta-miR-2448	bta-miR-30b-3p		bta-miR-329b	bta-miR-10a	bta-miR-182	bta-miR-2284q	bta-miR-30a-5p	bta-miR-485
	bta-miR-2431	bta-miR-2450b	bta-miR-2452	bta-miR-425-3p		bta-miR-369-3p	bta-miR-10b	bta-miR-183	bta-miR-2284r	bta-miR-30b-5p	bta-miR-486
	bta-miR-2442	bta-miR-2459	bta-miR-2479	bta-miR-449d		bta-miR-490	bta-miR-122	bta-miR-1839	bta-miR-2284x	bta-miR-30c	bta-miR-495
	bta-miR-2443	bta-miR-299	bta-miR-410	bta-miR-487a			bta-miR-1248	bta-miR-184	bta-miR-2285a	bta-miR-30d	bta-miR-497
	bta-miR-2450c	bta-miR-29b	bta-miR-432	bta-miR-493			bta-miR-125a	bta-miR-1843	bta-miR-2285b	bta-miR-30e-5p	bta-miR-499
	bta-miR-2454	bta-miR-29c	bta-miR-433	bta-miR-592			bta-miR-125b	bta-miR-185	bta-miR-2285c	bta-miR-30f	bta-miR-500
	bta-miR-2462	bta-miR-29e	bta-miR-544a	bta-miR-758			bta-miR-126	bta-miR-186	bta-miR-2296	bta-miR-31	bta-miR-502a
	bta-miR-346	bta-miR-329a	bta-miR-599				bta-miR-127	bta-miR-187	bta-miR-2299-5p	bta-miR-32	bta-miR-502b
	bta-miR-3604	bta-miR-345-5p	bta-miR-664				bta-miR-1271	bta-miR-18a	bta-miR-2308	bta-miR-320	bta-miR-504
	bta-miR-365-5p	bta-miR-376a					bta-miR-128	bta-miR-190a	bta-miR-2311	bta-miR-323	bta-miR-505
	bta-miR-584	bta-miR-412					bta-miR-1284	bta-miR-191	bta-miR-2312	bta-miR-324	bta-miR-532
	bta-miR-628	bta-miR-449b					bta-miR-129-3p	bta-miR-192	bta-miR-2315	bta-miR-328	bta-miR-543
	bta-miR-876	bta-miR-491					bta-miR-1291	bta-miR-193a-5p	bta-miR-2332	bta-miR-330	bta-miR-653
		bta-miR-541					bta-miR-1298	bta-miR-193b	bta-miR-2336	bta-miR-331	bta-miR-660
		bta-miR-582					bta-miR-1306	bta-miR-194	bta-miR-2340	bta-miR-335	bta-miR-669
		bta-miR-615					bta-miR-1307	bta-miR-1940	bta-miR-2373	bta-miR-338	bta-miR-671
		bta-miR-885					bta-miR-130a	bta-miR-195	bta-miR-2387	bta-miR-339	bta-miR-677
		bta-miR-935					bta-miR-130b	bta-miR-196a	bta-miR-23a	bta-miR-33a	bta-miR-7
							bta-miR-132	bta-miR-197	bta-miR-23b-3p	bta-miR-340	bta-miR-708
							bta-miR-133a	bta-miR-199a-3p	bta-miR-23b-5p	bta-miR-342	bta-miR-744
							bta-miR-135a	bta-miR-199a-5p	bta-miR-24	bta-miR-3431	bta-miR-767
							bta-miR-135b	bta-miR-199b	bta-miR-24-3p	bta-miR-3432	bta-miR-769
							bta-miR-138	bta-miR-199c	bta-miR-2404	bta-miR-345-3p	bta-miR-873
							bta-miR-1388-5p	bta-miR-19a	bta-miR-2411	bta-miR-34a	bta-miR-874
							bta-miR-139	bta-miR-19b	bta-miR-2415	bta-miR-34b	bta-miR-877
							bta-miR-140	bta-miR-200a	bta-miR-2416	bta-miR-34c	bta-miR-9
							bta-miR-141	bta-miR-200b	bta-miR-2419	bta-miR-361	bta-miR-92b
							bta-miR-142	bta-miR-200c	bta-miR-2424	bta-miR-362-5p	bta-miR-93
							bta-miR-143	bta-miR-202	bta-miR-2427	bta-miR-363	bta-miR-95
							bta-miR-145	bta-miR-204	bta-miR-2440	bta-miR-365-3p	bta-miR-96
							bta-miR-1468	bta-miR-205	bta-miR-2463	bta-miR-370	bta-miR-98
							bta-miR-146a	bta-miR-206	bta-miR-2464-3p	bta-miR-374a	bta-miR-99a
							bta-miR-146b	bta-miR-20a	bta-miR-2466-3p	bta-miR-374b	bta-miR-99b
							bta-miR-147	bta-miR-20b	bta-miR-2473	bta-miR-375

## Sheet: Table.S2-S4
	Table S2 - Differential expression of miRNA between GV and MII from Fig 2B.							Table S3 - Differential expression of miRNA between MII and PZ from Fig 2C.							Table S4 - Differential expression of miRNA between GV and PZ from Fig 2D.
	Differential Expression: MII (+) Relative to GV (-)							Differential Expression: PZ (+) Relative to MII (-)							Differential Expression: PZ (+) Relative to GV (-)
	ID	baseMean	GV	MII	foldChange	log2FoldChange		ID	baseMean	MII	PZ	foldChange	log2FoldChange		ID	baseMean	GV	PZ	foldChange	log2FoldChange
	bta-miR-155	6038.19	143.052	11933.3	83.4198	6.38232		bta-miR-2284r	23.8879	2.75152	45.0244	16.3635	4.03241		bta-miR-155	7635.62	143.052	15128.2	105.753	6.72456
	bta-miR-873	55.244	3.17892	107.309	33.7565	5.07709		bta-miR-2296	12.6319	2.75152	22.5122	8.18174	3.03241		bta-miR-873	30.8553	3.17892	58.5317	18.4124	4.20261
	bta-miR-212	210.184	15.8946	404.473	25.4472	4.66943		bta-miR-184	152.958	35.7697	270.146	7.55237	2.91693		bta-miR-2424	83.561	9.53677	157.585	16.524	4.04649
	bta-miR-21	183210	25873.3	340547	13.1621	3.71832		bta-miR-130b	10.3806	2.75152	18.0097	6.54539	2.71048		bta-miR-212	118.257	15.8946	220.619	13.8801	3.79495
	bta-miR-222	485.91	85.8309	885.988	10.3225	3.36772		bta-miR-2474	10.3806	2.75152	18.0097	6.54539	2.71048		bta-miR-2285b	32.4448	6.35785	58.5317	9.20621	3.20261
	bta-miR-2887	147.967	31.7892	264.146	8.30928	3.05472		bta-miR-369-3p	10.3806	2.75152	18.0097	6.54539	2.71048		bta-miR-190a	12.8456	3.17892	22.5122	7.0817	2.8241
	bta-miR-671	11.2198	3.17892	19.2606	6.05885	2.59904		bta-miR-382	10.3806	2.75152	18.0097	6.54539	2.71048		bta-miR-2373	12.8456	3.17892	22.5122	7.0817	2.8241
	bta-miR-2424	33.6593	9.53677	57.7819	6.05885	2.59904		bta-miR-323	63.6596	19.2606	108.058	5.61033	2.48809		bta-miR-486	12.8456	3.17892	22.5122	7.0817	2.8241
	bta-miR-324	33.6593	9.53677	57.7819	6.05885	2.59904		bta-miR-181c	8.12941	2.75152	13.5073	4.90904	2.29544		bta-miR-222	340.076	85.8309	594.322	6.92433	2.79167
	bta-miR-708	36.6245	12.7157	60.5334	4.76053	2.25112		bta-miR-301a	8.12941	2.75152	13.5073	4.90904	2.29544		bta-miR-323	61.9766	15.8946	108.058	6.79844	2.7652
	bta-miR-1434	8.46825	3.17892	13.7576	4.32775	2.11362		bta-miR-15a	36.1446	13.7576	58.5317	4.2545	2.08899		bta-miR-2483	96.0108	25.4314	166.59	6.55058	2.71162
	bta-miR-2315	8.46825	3.17892	13.7576	4.32775	2.11362		bta-miR-2357	14.0076	5.50303	22.5122	4.09087	2.03241		bta-miR-106	178.514	50.8628	306.166	6.01945	2.58963
	bta-miR-27a-3p	709.009	273.387	1144.63	4.18685	2.06586		bta-miR-486	14.0076	5.50303	22.5122	4.09087	2.03241		bta-miR-21	87742.4	25873.3	149611	5.78248	2.53169
	bta-miR-16b	70.7112	28.6103	112.812	3.94306	1.97932		bta-miR-340	59.6574	24.7637	94.5512	3.81814	1.93287		bta-miR-107	10.5943	3.17892	18.0097	5.66536	2.50217
	bta-miR-2285b	15.5607	6.35785	24.7637	3.89498	1.96161		bta-miR-2483	105.307	44.0243	166.59	3.78405	1.91993		bta-miR-130b	10.5943	3.17892	18.0097	5.66536	2.50217
	bta-miR-221	175.723	76.2941	275.152	3.60646	1.85058		bta-miR-122	21707.3	9272.61	34142	3.68202	1.8805		bta-miR-16b	90.8466	28.6103	153.083	5.35062	2.41971
	bta-miR-190a	7.09249	3.17892	11.0061	3.4622	1.79169		bta-miR-141	69.1626	30.2667	108.058	3.57021	1.83601		bta-miR-499	183.283	60.3995	306.166	5.06901	2.3417
	bta-miR-758	7.09249	3.17892	11.0061	3.4622	1.79169		bta-miR-22-5p	61.0332	27.5152	94.5512	3.43633	1.78087		bta-miR-216b	111.373	38.1471	184.6	4.83916	2.27476
	bta-miR-216b	85.1099	38.1471	132.073	3.4622	1.79169		bta-miR-10b	520291	236785	803798	3.39464	1.76326		bta-let-7f	7562.16	2756.13	12368.2	4.48753	2.16592
	bta-miR-132	153.497	73.1152	233.879	3.19877	1.67752		bta-miR-1224	5.8782	2.75152	9.00487	3.27269	1.71048		bta-miR-1185	8.34312	3.17892	13.5073	4.24902	2.08713
	bta-miR-2408	19.9017	9.53677	30.2667	3.17368	1.66616		bta-miR-211	5.8782	2.75152	9.00487	3.27269	1.71048		bta-miR-2343	8.34312	3.17892	13.5073	4.24902	2.08713
	bta-miR-106	98.3466	50.8628	145.83	2.86713	1.51961		bta-miR-2284w	5.8782	2.75152	9.00487	3.27269	1.71048		bta-miR-340	58.4018	22.2525	94.5512	4.24902	2.08713
	bta-miR-147	24.2427	12.7157	35.7697	2.81304	1.49213		bta-miR-2308	5.8782	2.75152	9.00487	3.27269	1.71048		bta-miR-324	25.0294	9.53677	40.5219	4.24902	2.08713
	bta-miR-146a	112.745	60.3995	165.091	2.73332	1.45065		bta-miR-2310	5.8782	2.75152	9.00487	3.27269	1.71048		bta-miR-135a	16.6862	6.35785	27.0146	4.24902	2.08713
	bta-miR-135b	11.4335	6.35785	16.5091	2.59665	1.37665		bta-miR-329b	5.8782	2.75152	9.00487	3.27269	1.71048		bta-miR-27a-3p	692.745	273.387	1112.1	4.06786	2.02427
	bta-miR-361	114.335	63.5785	165.091	2.59665	1.37665		bta-miR-302b	11.7564	5.50303	18.0097	3.27269	1.71048		bta-miR-10b	504532	205266	803798	3.91588	1.96934
	bta-miR-107	5.71674	3.17892	8.25455	2.59665	1.37665		bta-miR-135a	17.6346	8.25455	27.0146	3.27269	1.71048		bta-miR-219-3p	62.2425	25.4314	99.0536	3.89494	1.9616
	bta-miR-1256	5.71674	3.17892	8.25455	2.59665	1.37665		bta-miR-3432	5226.34	2514.89	7937.8	3.15632	1.65825		bta-miR-421	59.9913	25.4314	94.5512	3.71789	1.89449
	bta-miR-142	5.71674	3.17892	8.25455	2.59665	1.37665		bta-miR-499	202.61	99.0546	306.166	3.09088	1.62802		bta-miR-26b	1026.87	441.87	1611.87	3.64784	1.86704
	bta-miR-2284a	5.71674	3.17892	8.25455	2.59665	1.37665		bta-miR-10a	321.175	165.091	477.258	2.89088	1.53151		bta-miR-34b	94.9532	41.326	148.58	3.59533	1.84612
	bta-miR-2330	5.71674	3.17892	8.25455	2.59665	1.37665		bta-miR-2284h	21.2616	11.0061	31.5171	2.86361	1.51783		bta-miR-20a	1258.1	553.133	1963.06	3.54899	1.82741
	bta-miR-2373	5.71674	3.17892	8.25455	2.59665	1.37665		bta-miR-375	252.012	134.824	369.2	2.73838	1.45332		bta-miR-141	69.9239	31.7892	108.058	3.39922	1.7652
	bta-miR-425-3p	5.71674	3.17892	8.25455	2.59665	1.37665		bta-miR-2424	107.684	57.7819	157.585	2.72725	1.44744		bta-miR-17-3p	69.9239	31.7892	108.058	3.39922	1.7652
	bta-miR-186	1823.33	1029.97	2616.69	2.54055	1.34514		bta-miR-2373	15.3834	8.25455	22.5122	2.72725	1.44744		bta-let-7e	515.424	238.419	792.429	3.32368	1.73278
	bta-miR-374b	54.4158	31.7892	77.0425	2.42354	1.27712		bta-miR-34b	101.805	55.0303	148.58	2.69997	1.43295		bta-miR-2284h	20.5269	9.53677	31.5171	3.30479	1.72456
	bta-let-7d	802.694	480.017	1125.37	2.34444	1.22924		bta-let-7f	8601.31	4834.41	12368.2	2.55836	1.35522		bta-miR-122	22362.3	10582.6	34142	3.22623	1.68985
	bta-miR-338	104.704	63.5785	145.83	2.29371	1.19768		bta-miR-495	188.728	107.309	270.146	2.51746	1.33197		bta-miR-138	352.136	168.483	535.79	3.18009	1.66907
	bta-miR-2885	77.4965	47.6838	107.309	2.25043	1.1702		bta-miR-26b	1136.12	660.364	1611.87	2.44088	1.2874		bta-miR-7	14466.5	7028.6	21904.4	3.11646	1.63991
	bta-let-7e	387.482	238.419	536.546	2.25043	1.1702		bta-let-7a	12550.3	7302.53	17798.1	2.43726	1.28526		bta-miR-15a	38.8026	19.0735	58.5317	3.06874	1.61765
	bta-miR-20a	865.391	553.133	1177.65	2.12905	1.09021		bta-miR-2478	11467.2	6680.68	16253.8	2.43295	1.28271		bta-miR-146a	122.5	60.3995	184.6	3.05631	1.61179
	bta-miR-877	24.4564	15.8946	33.0182	2.07732	1.05472		bta-miR-183	1482.93	872.231	2093.63	2.40032	1.26323		bta-miR-3432	5308.81	2679.83	7937.8	2.96205	1.5666
	bta-miR-138	257.587	168.483	346.691	2.05772	1.04105		bta-miR-219-3p	70.1632	41.2728	99.0536	2.39998	1.26302		bta-let-7a	11944.5	6090.82	17798.1	2.92213	1.54702
	bta-miR-181b	152.669	101.726	203.612	2.00158	1.00114		bta-miR-2285b	41.6477	24.7637	58.5317	2.36361	1.24099		bta-miR-17-5p	2028.34	1049.04	3007.63	2.86702	1.51955
	bta-miR-421	37.4793	25.4314	49.5273	1.94749	0.961614		bta-miR-383	62.0338	38.5212	85.5463	2.22076	1.15105		bta-miR-2416	12.1838	6.35785	18.0097	2.83268	1.50217
	bta-miR-17-3p	46.1613	31.7892	60.5334	1.90421	0.929193		bta-miR-107	13.1321	8.25455	18.0097	2.1818	1.12552		bta-miR-34a	12.1838	6.35785	18.0097	2.83268	1.50217
	bta-miR-7	9936.34	7028.6	12844.1	1.8274	0.869795		bta-miR-2416	13.1321	8.25455	18.0097	2.1818	1.12552		bta-miR-544b	12.1838	6.35785	18.0097	2.83268	1.50217
	bta-miR-29a	494.23	352.86	635.6	1.80128	0.849022		bta-miR-200c	1165.63	737.406	1593.86	2.16144	1.112		bta-miR-380-3p	6.0919	3.17892	9.00487	2.83268	1.50217
	bta-miR-202	769.301	556.311	982.291	1.76572	0.820258		bta-miR-182	773.921	489.77	1058.07	2.16035	1.11126		bta-miR-200c	1095.75	597.637	1593.86	2.66694	1.41518
	bta-let-7f	3795.27	2756.13	4834.41	1.75406	0.8107		bta-miR-206	72.9147	46.7758	99.0536	2.11763	1.08245		bta-miR-16a	313.204	171.662	454.746	2.64908	1.40549
	bta-miR-1839	665.545	486.375	844.716	1.73676	0.796396		bta-miR-106	225.998	145.83	306.166	2.09946	1.07002		bta-miR-206	68.6003	38.1471	99.0536	2.59662	1.37664
	bta-miR-34a	8.68196	6.35785	11.0061	1.7311	0.791689		bta-miR-543	601.953	393.467	810.439	2.05974	1.04246		bta-miR-182	746.793	435.512	1058.07	2.42949	1.28065
	bta-miR-216a	112.865	82.652	143.079	1.7311	0.791689		bta-miR-199c	67.0365	44.0243	90.0487	2.04543	1.03241		bta-miR-221	130.447	76.2941	184.6	2.41958	1.27476
	bta-miR-196a	4.34098	3.17892	5.50303	1.7311	0.791689		bta-miR-190a	16.7591	11.0061	22.5122	2.04543	1.03241		bta-miR-28	130.447	76.2941	184.6	2.41958	1.27476
	bta-miR-301b	4.34098	3.17892	5.50303	1.7311	0.791689		bta-miR-17-5p	2272.86	1538.1	3007.63	1.95542	0.967479		bta-miR-2284r	32.049	19.0735	45.0244	2.36057	1.23913
	bta-miR-486	4.34098	3.17892	5.50303	1.7311	0.791689		bta-miR-9	18032.9	12351.6	23714.3	1.91995	0.941066		bta-miR-543	578.471	346.503	810.439	2.33891	1.22584
	bta-miR-493	4.34098	3.17892	5.50303	1.7311	0.791689		bta-miR-421	72.0392	49.5273	94.5512	1.90907	0.932872		bta-miR-19a	74.0305	44.5049	103.556	2.32685	1.21838
	bta-miR-126	56.4327	41.326	71.5394	1.7311	0.791689		bta-miR-217	75.6662	52.2788	99.0536	1.89472	0.921983		bta-miR-495	193.883	117.62	270.146	2.29677	1.19961
	bta-miR-2483	34.7278	25.4314	44.0243	1.7311	0.791689		bta-miR-28	141.827	99.0546	184.6	1.86362	0.898106		bta-miR-217	71.7793	44.5049	99.0536	2.22568	1.15424
	bta-miR-130a	50.716	38.1471	63.2849	1.65897	0.730289		bta-miR-335	141.827	99.0546	184.6	1.86362	0.898106		bta-miR-2304	9.93258	6.35785	13.5073	2.12451	1.08713
	bta-miR-499	79.7271	60.3995	99.0546	1.63999	0.713687		bta-miR-16a	351.191	247.637	454.746	1.83635	0.876837		bta-miR-184	198.652	127.157	270.146	2.12451	1.08713
	bta-miR-219-3p	33.3521	25.4314	41.2728	1.62291	0.69858		bta-miR-345-3p	34.894	24.7637	45.0244	1.81816	0.862482		bta-miR-2887	49.6629	31.7892	67.5366	2.12451	1.08713
	bta-miR-19a	58.0222	44.5049	71.5394	1.60745	0.684774		bta-miR-93	784.928	561.309	1008.55	1.79677	0.845409		bta-miR-2478	11960.7	7667.56	16253.8	2.11981	1.08394
	bta-miR-365-3p	24.6701	19.0735	30.2667	1.58684	0.666158		bta-miR-17-3p	84.2959	60.5334	108.058	1.78511	0.83601		bta-miR-10a	351.481	225.704	477.258	2.11454	1.08034
	bta-miR-153	15.9882	12.7157	19.2606	1.51471	0.599044		bta-miR-25	6301.43	4534.5	8068.37	1.77933	0.831333		bta-miR-194	212.425	136.694	288.156	2.10804	1.0759
	bta-miR-194	171.529	136.694	206.364	1.50968	0.594243		bta-miR-2476	3182.48	2294.76	4070.2	1.77369	0.826754		bta-let-7d	744.282	480.017	1008.55	2.10106	1.07112
	bta-miR-26b	551.117	441.87	660.364	1.49447	0.579639		bta-miR-1814c	49.4019	35.7697	63.0341	1.76222	0.817394		bta-miR-335	136.805	89.0098	184.6	2.07393	1.05237
	bta-miR-17-5p	1293.57	1049.04	1538.1	1.46619	0.552071		bta-miR-139	261.518	189.855	333.18	1.75492	0.811408		bta-miR-383	63.4362	41.326	85.5463	2.07004	1.04966
	bta-miR-26a	19991.2	16250.7	23731.8	1.46036	0.546326		bta-miR-450	113.312	82.5455	144.078	1.74544	0.803588		bta-miR-181b	154.419	101.726	207.112	2.03599	1.02573
	bta-miR-16a	209.649	171.662	247.637	1.44258	0.528655		bta-miR-20b	226.623	165.091	288.156	1.74544	0.803588		bta-miR-345-3p	33.6384	22.2525	45.0244	2.02334	1.01674
	bta-miR-19b	292.769	241.598	343.94	1.4236	0.509546		bta-miR-7	17374.2	12844.1	21904.4	1.7054	0.770114		bta-miR-1814c	47.4117	31.7892	63.0341	1.98288	0.987595
	bta-miR-30b-5p	211.239	174.841	247.637	1.41635	0.502183		bta-miR-20a	1570.36	1177.65	1963.06	1.66693	0.737196		bta-miR-450	108.597	73.1152	144.078	1.97056	0.978606
	bta-miR-98	72.8483	60.3995	85.297	1.41221	0.497958		bta-miR-1249	10.8809	8.25455	13.5073	1.63635	0.710479		bta-miR-26a	23924.4	16250.7	31598.1	1.94442	0.95934
	bta-let-7g	4500.82	3735.23	5266.4	1.40993	0.495619		bta-miR-2325a	3.62698	2.75152	4.50244	1.63635	0.710479		bta-miR-98	88.7314	60.3995	117.063	1.93815	0.954681
	bta-miR-191	2751.3	2288.82	3213.77	1.40411	0.489661		bta-miR-23b-5p	3.62698	2.75152	4.50244	1.63635	0.710479		bta-miR-9	18017.9	12321.5	23714.3	1.92463	0.944581
	bta-miR-2336	18.9534	15.8946	22.0121	1.38488	0.469761		bta-miR-2421	3.62698	2.75152	4.50244	1.63635	0.710479		bta-miR-186	1505.52	1029.97	1981.07	1.92343	0.943678
	bta-miR-424	78.7787	66.7574	90.8001	1.36015	0.443766		bta-miR-2444	3.62698	2.75152	4.50244	1.63635	0.710479		bta-miR-93	766.534	524.522	1008.55	1.92279	0.943201
	bta-miR-30e-5p	2098.44	1786.55	2410.33	1.34915	0.43205		bta-miR-2461-5p	3.62698	2.75152	4.50244	1.63635	0.710479		bta-miR-2466-3p	27.5465	19.0735	36.0195	1.88845	0.917206
	bta-miR-1284	33.5658	28.6103	38.5212	1.34641	0.429119		bta-miR-33a	3.62698	2.75152	4.50244	1.63635	0.710479		bta-miR-183	1607.9	1122.16	2093.63	1.86572	0.899731
	bta-miR-34b	48.1782	41.326	55.0303	1.33162	0.413178		bta-miR-374a	3.62698	2.75152	4.50244	1.63635	0.710479		bta-miR-22-5p	72.707	50.8628	94.5512	1.85895	0.894486
	bta-miR-224	588.409	505.449	671.37	1.32827	0.409544		bta-miR-409	18.1349	13.7576	22.5122	1.63635	0.710479		bta-miR-146b	3885.12	2727.52	5042.73	1.84884	0.886617
	bta-miR-99b	8544.5	7362.38	9726.61	1.32112	0.401764		bta-miR-214	7.25395	5.50303	9.00487	1.63635	0.710479		bta-miR-362-5p	202.096	143.052	261.141	1.82551	0.868296
	bta-miR-660	3224.66	2781.56	3667.77	1.3186	0.399011		bta-miR-2311	7.25395	5.50303	9.00487	1.63635	0.710479		bta-miR-20b	223.551	158.946	288.156	1.81292	0.858312
	bta-miR-452	135.853	117.62	154.085	1.31002	0.389591		bta-miR-2318	7.25395	5.50303	9.00487	1.63635	0.710479		bta-miR-2340	76235.1	54861.8	97608.3	1.77917	0.831201
	bta-miR-30d	61341	53231.1	69451	1.30471	0.383728		bta-miR-370	7.25395	5.50303	9.00487	1.63635	0.710479		bta-miR-1839	675.422	486.375	864.468	1.77737	0.829743
	bta-miR-2285a	14.6124	12.7157	16.5091	1.29833	0.376652		bta-miR-874	7.25395	5.50303	9.00487	1.63635	0.710479		bta-miR-2312	383.666	276.566	490.766	1.7745	0.827409
	bta-miR-135a	7.3062	6.35785	8.25455	1.29833	0.376652		bta-miR-34a	14.5079	11.0061	18.0097	1.63635	0.710479		bta-miR-18b	17.6139	12.7157	22.5122	1.77043	0.824096
	bta-miR-2416	7.3062	6.35785	8.25455	1.29833	0.376652		bta-miR-105b	848.838	657.612	1040.06	1.58157	0.661361		bta-miR-2296	17.6139	12.7157	22.5122	1.77043	0.824096
	bta-miR-95	7.3062	6.35785	8.25455	1.29833	0.376652		bta-let-7b	1665.03	1290.46	2039.6	1.58052	0.660402		bta-miR-2435	17.6139	12.7157	22.5122	1.77043	0.824096
	bta-miR-28	87.6744	76.2941	99.0546	1.29833	0.376652		bta-miR-100	1380.75	1073.09	1688.41	1.57341	0.653896		bta-miR-338	88.0697	63.5785	112.561	1.77043	0.824096
	bta-miR-24	21.9186	19.0735	24.7637	1.29833	0.376652		bta-miR-138	441.241	346.691	535.79	1.54544	0.628017		bta-miR-126	56.6825	41.326	72.039	1.74319	0.801729
	bta-miR-2466-3p	21.9186	19.0735	24.7637	1.29833	0.376652		bta-miR-1	104.307	82.5455	126.068	1.52726	0.610943		bta-let-7g	5062.1	3735.23	6388.96	1.71046	0.774382
	bta-miR-2340	62395.8	54861.8	69929.8	1.27465	0.350104		bta-miR-146b	4175.03	3307.32	5042.73	1.52472	0.608541		bta-miR-375	292.683	216.167	369.2	1.70794	0.772257
	bta-miR-362-5p	162.326	143.052	181.6	1.26947	0.34423		bta-let-7c	1407.27	1117.12	1697.42	1.51947	0.603564		bta-miR-2285c	140.25	104.904	175.595	1.67386	0.743176
	bta-miR-2312	310.253	276.566	343.94	1.24361	0.31453		bta-miR-128	11596.3	9289.12	13903.5	1.49675	0.581837		bta-miR-660	3682.52	2781.56	4583.48	1.64781	0.720551
	bta-miR-1248	139.031	123.978	154.085	1.24284	0.313642		bta-miR-2904	663.112	533.794	792.429	1.48452	0.569998		bta-miR-25	6563.02	5057.67	8068.37	1.59527	0.673805
	bta-miR-330	24.8838	22.2525	27.5152	1.2365	0.306262		bta-miR-2285c	146.955	118.315	175.595	1.48413	0.569617		bta-miR-30d	68688.6	53231.1	84146.1	1.58077	0.660627
	bta-miR-2464-3p	49.7676	44.5049	55.0303	1.2365	0.306262		bta-let-7e	664.487	536.546	792.429	1.47691	0.56258		bta-miR-103	968.773	753.405	1184.14	1.57172	0.652344
	bta-miR-96	49.7676	44.5049	55.0303	1.2365	0.306262		bta-miR-205	5872.08	4751.87	6992.29	1.47148	0.557269		bta-miR-205	5729.34	4466.39	6992.29	1.56554	0.646656
	bta-miR-200c	667.522	597.637	737.406	1.23387	0.30319		bta-miR-2284q	8213.23	6669.68	9756.78	1.46286	0.548789		bta-miR-374b	40.658	31.7892	49.5268	1.55797	0.639672
	bta-miR-181a	790.565	708.9	872.231	1.2304	0.299128		bta-miR-2466-3p	30.3916	24.7637	36.0195	1.45453	0.540554		bta-miR-128	11532.6	9161.65	13903.5	1.51758	0.601771
	bta-miR-206	42.4614	38.1471	46.7758	1.2262	0.29419		bta-miR-19a	87.5477	71.5394	103.556	1.44754	0.533601		bta-miR-218	1043.87	836.057	1251.68	1.49712	0.58219
	bta-let-7i	24684.4	22192.1	27176.7	1.22462	0.292328		bta-miR-2284x	4560.24	3731.06	5389.42	1.44447	0.530545		bta-miR-424	82.9055	66.7574	99.0536	1.48379	0.569282
	bta-miR-146b	3017.42	2727.52	3307.32	1.21258	0.278077		bta-miR-362-5p	221.371	181.6	261.141	1.438	0.524066		bta-miR-411	500.612	406.902	594.322	1.4606	0.546562
	bta-miR-323	17.5776	15.8946	19.2606	1.21177	0.277116		bta-miR-2312	417.353	343.94	490.766	1.42689	0.512879		bta-let-7c	1433.63	1169.84	1697.42	1.45098	0.537027
	bta-miR-103	832.078	753.405	910.752	1.20885	0.273633		bta-miR-411	509.028	423.734	594.322	1.40258	0.488087		bta-miR-147	15.3627	12.7157	18.0097	1.41634	0.502168
	bta-miR-145	189.013	171.662	206.364	1.20215	0.26562		bta-miR-216b	158.336	132.073	184.6	1.39771	0.483069		bta-miR-382	15.3627	12.7157	18.0097	1.41634	0.502168
	bta-let-7a	6696.67	6090.82	7302.53	1.19894	0.26176		bta-miR-194	247.26	206.364	288.156	1.39635	0.48166		bta-miR-135b	7.68136	6.35785	9.00487	1.41634	0.502168
	bta-miR-30a-5p	6090.26	5563.11	6617.4	1.18951	0.250371		bta-miR-2340	83769.1	69929.8	97608.3	1.3958	0.481097		bta-miR-142	3.84068	3.17892	4.50244	1.41634	0.502168
	bta-miR-218	911.926	836.057	987.795	1.18149	0.24061		bta-miR-98	101.18	85.297	117.063	1.37242	0.456722		bta-miR-196a	3.84068	3.17892	4.50244	1.41634	0.502168
	bta-miR-217	48.3919	44.5049	52.2788	1.17468	0.232262		bta-miR-200a	241.382	203.612	279.151	1.37099	0.455222		bta-miR-2284a	3.84068	3.17892	4.50244	1.41634	0.502168
	bta-miR-32	120.292	111.262	129.321	1.16231	0.216995		bta-miR-200b	250.011	211.867	288.156	1.36008	0.443693		bta-miR-2311	7.68136	6.35785	9.00487	1.41634	0.502168
	bta-miR-125b	2005.46	1856.49	2154.44	1.16049	0.214733		bta-miR-16b	132.948	112.812	153.083	1.35697	0.44039		bta-miR-2315	3.84068	3.17892	4.50244	1.41634	0.502168
	bta-miR-2487	8770.94	8131.68	9410.19	1.15722	0.210669		bta-miR-26a	27665	23731.8	31598.1	1.33147	0.413015		bta-miR-429	3.84068	3.17892	4.50244	1.41634	0.502168
	bta-miR-2284h	10.2714	9.53677	11.0061	1.15407	0.206727		bta-miR-152	3158.1	2732.26	3583.94	1.31171	0.391454		bta-miR-671	3.84068	3.17892	4.50244	1.41634	0.502168
	bta-miR-2427	10.2714	9.53677	11.0061	1.15407	0.206727		bta-miR-103	1047.45	910.752	1184.14	1.30018	0.378711		bta-miR-877	19.2034	15.8946	22.5122	1.41634	0.502168
	bta-miR-30b-3p	20.5428	19.0735	22.0121	1.15407	0.206727		bta-miR-105a	2854.43	2512.13	3196.73	1.27252	0.347683		bta-miR-2904	675.96	559.49	792.429	1.41634	0.502168
	bta-miR-10b	221025	205266	236785	1.15355	0.206079		bta-miR-155	13530.8	11933.3	15128.2	1.26773	0.342243		bta-miR-216a	99.8577	82.652	117.063	1.41634	0.502168
	bta-miR-543	369.985	346.503	393.467	1.13554	0.183376		bta-miR-218	1119.74	987.795	1251.68	1.26714	0.34158		bta-miR-191	2747.28	2288.82	3205.74	1.4006	0.486049
	bta-miR-450	77.8304	73.1152	82.5455	1.12898	0.175018		bta-miR-23a	96.6778	85.297	108.058	1.26685	0.341245		bta-miR-145	205.145	171.662	238.629	1.39011	0.475201
	bta-miR-2285c	111.61	104.904	118.315	1.12784	0.17356		bta-miR-379	230.126	203.612	256.639	1.26043	0.333916		bta-miR-32	132.173	111.262	153.083	1.37587	0.460348
	bta-miR-1814c	33.7795	31.7892	35.7697	1.12522	0.170201		bta-miR-27b	15230.1	13476.9	16983.2	1.26017	0.333616		bta-miR-379	222.098	187.556	256.639	1.36833	0.452415
	bta-miR-182	462.641	435.512	489.77	1.12458	0.169391		bta-miR-660	4125.63	3667.77	4583.48	1.24966	0.32154		bta-miR-100	1464.1	1239.78	1688.41	1.36187	0.445585
	bta-miR-340	23.5081	22.2525	24.7637	1.11285	0.154259		bta-miR-195	101.68	90.8001	112.561	1.23966	0.309941		bta-let-7b	1776.39	1513.17	2039.6	1.3479	0.430718
	bta-miR-345-3p	23.5081	22.2525	24.7637	1.11285	0.154259		bta-miR-106b	73.5401	66.0364	81.0439	1.22726	0.295442		bta-miR-106b	70.7217	60.3995	81.0439	1.3418	0.424166
	bta-miR-335	94.0322	89.0098	99.0546	1.11285	0.154259		bta-let-7g	5827.68	5266.4	6388.96	1.21315	0.278763		bta-miR-181a	827.206	708.9	945.512	1.33377	0.415514
	bta-miR-15b	47.0161	44.5049	49.5273	1.11285	0.154259		bta-miR-30d	76798.5	69451	84146.1	1.21159	0.276899		bta-miR-19b	280.636	241.598	319.673	1.32316	0.403988
	bta-miR-455	83.7608	79.4731	88.0485	1.1079	0.147833		bta-miR-204	2015.22	1824.26	2206.19	1.20937	0.274252		bta-miR-1	110.718	95.3677	126.068	1.32192	0.402633
	bta-miR-31	953.986	909.172	998.801	1.09858	0.135644		bta-miR-767	1489.19	1362	1616.37	1.18677	0.247034		bta-miR-2284x	4745.11	4100.81	5389.42	1.31423	0.39422
	bta-miR-106b	63.218	60.3995	66.0364	1.09333	0.128724		bta-miR-32	141.202	129.321	153.083	1.18374	0.243353		bta-miR-29a	406.055	352.86	459.249	1.3015	0.380178
	bta-miR-187	129.401	123.978	134.824	1.08749	0.120997		bta-miR-1468	108.059	99.0546	117.063	1.18181	0.240994		bta-miR-200b	255.34	222.525	288.156	1.29494	0.372885
	bta-miR-379	195.584	187.556	203.612	1.08561	0.1185		bta-miR-18a	54.0295	49.5273	58.5317	1.18181	0.240994		bta-miR-30a-5p	6379	5563.11	7194.89	1.29332	0.371081
	bta-miR-93	542.916	524.522	561.309	1.07013	0.0977923		bta-miR-425-5p	41.7728	38.5212	45.0244	1.16882	0.225052		bta-miR-27b	15197.5	13411.9	16983.2	1.26628	0.340597
	bta-miR-205	4609.13	4466.39	4751.87	1.06392	0.0893872		bta-miR-143	11283.4	10428.2	12138.6	1.16401	0.219102		bta-miR-1284	32.3149	28.6103	36.0195	1.25897	0.332243
	bta-miR-653	29.4385	28.6103	30.2667	1.05789	0.0811958		bta-miR-101	3650.24	3378.86	3921.62	1.16063	0.214913		bta-miR-2476	3661.12	3252.04	4070.2	1.25159	0.323757
	bta-miR-129-3p	133.956	130.336	137.576	1.05555	0.0779934		bta-miR-145	222.496	206.364	238.629	1.15635	0.209581		bta-miR-30b-5p	195.479	174.841	216.117	1.23608	0.305771
	bta-miR-497	198.763	193.914	203.612	1.05001	0.0704052		bta-miR-27a-5p	151.208	140.327	162.088	1.15507	0.207979		bta-miR-187	138.53	123.978	153.083	1.23476	0.304229
	bta-miR-411	415.318	406.902	423.734	1.04136	0.0584758		bta-miR-339	88.5483	82.5455	94.5512	1.14544	0.195906		bta-miR-195	102.375	92.1888	112.561	1.22098	0.288043
	bta-miR-20b	162.019	158.946	165.091	1.03866	0.0547236		bta-miR-187	143.954	134.824	153.083	1.13542	0.183232		bta-miR-200a	257.196	235.24	279.151	1.18666	0.246911
	bta-miR-320	3396.89	3337.87	3455.91	1.03536	0.0501364		bta-miR-193a-5p	157.586	148.582	166.59	1.1212	0.165045		bta-miR-152	3309.91	3035.87	3583.94	1.18053	0.239436
	bta-miR-2484	1917.96	1885.1	1950.83	1.03487	0.0494427		bta-miR-146a	174.845	165.091	184.6	1.11817	0.16114		bta-miR-24	20.7929	19.0735	22.5122	1.18028	0.239134
	bta-miR-30c	1306.85	1287.46	1326.23	1.03011	0.0428005		bta-miR-133a	8.62971	8.25455	9.00487	1.0909	0.125517		bta-miR-409	20.7929	19.0735	22.5122	1.18028	0.239134
	bta-miR-3431	1680.13	1662.58	1697.69	1.02112	0.0301488		bta-miR-424	94.9268	90.8001	99.0536	1.0909	0.125517		bta-miR-23a	100.124	92.1888	108.058	1.17214	0.22915
	bta-miR-128	9225.39	9161.65	9289.12	1.01391	0.0199338		bta-miR-1291	43.1486	41.2728	45.0244	1.0909	0.125517		bta-miR-1248	134.028	123.978	144.078	1.16213	0.216766
	bta-miR-2332	95.8354	95.3677	96.3031	1.00981	0.0140816		bta-miR-30a-5p	6906.15	6617.4	7194.89	1.08727	0.12071		bta-miR-767	1520.27	1424.16	1616.37	1.13497	0.182653
	bta-miR-22-3p	15961.4	15920	16002.8	1.0052	0.00748193		bta-miR-181a	908.871	872.231	945.512	1.08402	0.116386		bta-miR-2336	16.9522	15.8946	18.0097	1.13307	0.18024
	bta-miR-27b	13444.4	13411.9	13476.9	1.00485	0.00698091		bta-miR-148a	712091	688196	735986	1.06944	0.0968604		bta-miR-199c	84.7609	79.4731	90.0487	1.13307	0.18024
	bta-miR-9	12336.5	12321.5	12351.6	1.00244	0.00351475		bta-miR-150	469.256	456.752	481.761	1.05475	0.0769066		bta-miR-105a	3009.81	2822.88	3196.73	1.13243	0.179428
	bta-miR-185	222.699	222.525	222.873	1.00157	0.00225621		bta-miR-484	269.397	264.146	274.649	1.03976	0.0562539		bta-miR-139	314.41	295.64	333.18	1.12698	0.172463
	bta-miR-1271	840.814	842.414	839.213	0.996199	-0.0054939		bta-miR-1839	854.592	844.716	864.468	1.02338	0.0333467		bta-miR-2464-3p	47.0159	44.5049	49.5268	1.11284	0.154245
	bta-miR-195	91.4944	92.1888	90.8001	0.984936	-0.0218977		bta-miR-181b	205.362	203.612	207.112	1.01719	0.0245877		bta-miR-101	3736.24	3550.86	3921.62	1.10442	0.143284
	bta-miR-34c	6782.99	6863.29	6702.69	0.9766	-0.0341599		bta-miR-129-3p	138.576	137.576	139.576	1.01454	0.0208192		bta-miR-105b	996.87	953.677	1040.06	1.09058	0.125099
	bta-miR-125a	3495.77	3560.39	3431.14	0.963697	-0.053348		bta-miR-423-5p	7213.82	7178.71	7248.92	1.00978	0.0140428		bta-miR-2284q	9354.31	8951.85	9756.78	1.08992	0.12422
	bta-miR-767	1393.08	1424.16	1362	0.956356	-0.064381		bta-miR-126	71.7892	71.5394	72.039	1.00698	0.0100394		bta-miR-129-3p	134.956	130.336	139.576	1.07089	0.0988126
	bta-let-7c	1143.48	1169.84	1117.12	0.954928	-0.0665368		bta-miR-191	3209.75	3213.77	3205.74	0.997499	-0.00361205		bta-miR-125b	1918.78	1856.49	1981.07	1.06711	0.0937035
	bta-miR-2904	546.642	559.49	533.794	0.954072	-0.0678296		bta-miR-199a-5p	298.538	299.915	297.161	0.990816	-0.0133111		bta-miR-451	13.1115	12.7157	13.5073	1.06226	0.0871308
	bta-miR-200b	217.196	222.525	211.867	0.952105	-0.0708073		bta-miR-27a-3p	1128.37	1144.63	1112.1	0.971581	-0.0415934		bta-let-7i	22548	22192.1	22903.9	1.03208	0.0455497
	bta-miR-141	31.028	31.7892	30.2667	0.952105	-0.0708073		bta-miR-2415	59.5325	60.5334	58.5317	0.966933	-0.0485128		bta-miR-133a	9.27082	9.53677	9.00487	0.944227	-0.0827942
	bta-miR-101	3464.86	3550.86	3378.86	0.951563	-0.0716294		bta-miR-215	91.8002	93.5516	90.0487	0.962557	-0.0550557		bta-miR-214	9.27082	9.53677	9.00487	0.944227	-0.0827942
	bta-miR-99a	20450.2	20990.4	19910	0.948526	-0.07624		bta-miR-34c	6563.84	6702.69	6424.98	0.958566	-0.0610497		bta-miR-365-3p	18.5416	19.0735	18.0097	0.944227	-0.0827942
	bta-miR-3432	2597.36	2679.83	2514.89	0.938449	-0.0916492		bta-miR-199b	96.8029	99.0546	94.5512	0.954536	-0.0671285		bta-miR-143	12541.6	12944.6	12138.6	0.937734	-0.0927488
	bta-miR-383	39.9236	41.326	38.5212	0.932131	-0.101396		bta-miR-199a-3p	341.311	349.443	333.18	0.953462	-0.0687522		bta-miR-34c	6644.14	6863.29	6424.98	0.936136	-0.0952096
	bta-miR-23a	88.7429	92.1888	85.297	0.925243	-0.112095		bta-miR-2419	157.711	162.339	153.083	0.94298	-0.0847011		bta-miR-193a-5p	172.305	178.02	166.59	0.935797	-0.0957333
	bta-miR-199a-3p	363.867	378.292	349.443	0.923738	-0.114444		bta-miR-1284	37.2704	38.5212	36.0195	0.935056	-0.0968758		bta-miR-224	484.6	505.449	463.751	0.917504	-0.124214
	bta-miR-495	112.465	117.62	107.309	0.912337	-0.132362		bta-miR-2463	37.2704	38.5212	36.0195	0.935056	-0.0968758		bta-miR-423-5p	7645.8	8042.67	7248.92	0.901308	-0.149908
	bta-miR-2284x	3915.93	4100.81	3731.06	0.909834	-0.136325		bta-miR-2411	55.9055	57.7819	54.0292	0.935056	-0.0968758		bta-miR-2487	7721.82	8131.68	7311.96	0.899194	-0.153296
	bta-miR-152	2884.06	3035.87	2732.26	0.899991	-0.152018		bta-miR-1248	149.081	154.085	144.078	0.935056	-0.0968758		bta-miR-30e-5p	1692.46	1786.55	1598.37	0.894664	-0.160583
	bta-miR-25	4796.08	5057.67	4534.5	0.89656	-0.157528		bta-miR-99a	19257	19910	18604.1	0.93441	-0.0978731		bta-miR-99a	19797.2	20990.4	18604.1	0.886312	-0.174113
	bta-miR-381	87.3671	92.1888	82.5455	0.895397	-0.159401		bta-miR-19b	331.806	343.94	319.673	0.929445	-0.105558		bta-miR-425-5p	47.9436	50.8628	45.0244	0.885213	-0.175904
	bta-miR-24-3p	6585.15	6949.12	6221.18	0.895246	-0.159643		bta-miR-328	646.353	671.37	621.336	0.925475	-0.111734		bta-miR-199a-3p	355.736	378.292	333.18	0.88075	-0.183196
	bta-miR-423-5p	7610.69	8042.67	7178.71	0.892577	-0.163951		bta-miR-125b	2067.75	2154.44	1981.07	0.919531	-0.12103		bta-miR-150	515.857	549.954	481.761	0.876003	-0.190993
	bta-miR-215	99.228	104.904	93.5516	0.891779	-0.165242		bta-miR-197	113.187	118.315	108.058	0.91331	-0.130823		bta-miR-204	2369.9	2533.6	2206.19	0.870774	-0.19963
	bta-miR-105a	2667.51	2822.88	2512.13	0.889918	-0.168256		bta-miR-24	23.6379	24.7637	22.5122	0.909082	-0.137518		bta-miR-185	208.065	222.525	193.605	0.870038	-0.20085
	bta-miR-122	9927.62	10582.6	9272.61	0.87621	-0.190651		bta-miR-2464-3p	52.2786	55.0303	49.5268	0.899991	-0.152017		bta-miR-215	97.4766	104.904	90.0487	0.858388	-0.220298
	bta-miR-2478	7174.12	7667.56	6680.68	0.871292	-0.198772		bta-let-7d	1066.96	1125.37	1008.55	0.89619	-0.158123		bta-miR-320	3089.45	3337.87	2841.04	0.851153	-0.232509
	bta-miR-188	11.8609	12.7157	11.0061	0.86555	-0.208311		bta-miR-24-3p	5897.6	6221.18	5574.02	0.895974	-0.158471		bta-miR-22-3p	14706.9	15920	13493.8	0.847598	-0.238547
	bta-miR-200a	219.426	235.24	203.612	0.86555	-0.208311		bta-miR-30b-5p	231.877	247.637	216.117	0.872719	-0.196412		bta-miR-18a	64.234	69.9363	58.5317	0.836929	-0.256824
	bta-miR-100	1156.44	1239.78	1073.09	0.86555	-0.208311		bta-miR-185	208.239	222.873	193.605	0.868678	-0.203106		bta-miR-30c	1179.52	1287.46	1071.58	0.832319	-0.264792
	bta-miR-2311	5.93044	6.35785	5.50303	0.86555	-0.208311		bta-miR-151	7389.54	7984.9	6794.18	0.850878	-0.232976		bta-miR-1468	130.057	143.052	117.063	0.81833	-0.289245
	bta-miR-1	88.9566	95.3677	82.5455	0.86555	-0.208311		bta-miR-22-3p	14748.3	16002.8	13493.8	0.843214	-0.246029		bta-miR-199b	106.086	117.62	94.5512	0.803869	-0.314968
	bta-miR-133a	8.89566	9.53677	8.25455	0.86555	-0.208311		bta-let-7i	25040.3	27176.7	22903.9	0.842776	-0.246779		bta-miR-24-3p	6261.57	6949.12	5574.02	0.802118	-0.318114
	bta-miR-2403	8.89566	9.53677	8.25455	0.86555	-0.208311		bta-miR-23b-3p	642.101	698.885	585.317	0.837501	-0.255838		bta-miR-125a	3202.97	3560.39	2845.54	0.799221	-0.323334
	bta-miR-1225-3p	2.96522	3.17892	2.75152	0.86555	-0.208311		bta-miR-125a	3138.34	3431.14	2845.54	0.829328	-0.269986		bta-miR-2484	1685.45	1885.1	1485.8	0.788183	-0.343398
	bta-miR-130b	2.96522	3.17892	2.75152	0.86555	-0.208311		bta-miR-192	2989.26	3277.06	2701.46	0.824356	-0.27866		bta-miR-99b	6540.24	7362.38	5718.1	0.776663	-0.364638
	bta-miR-2284d	2.96522	3.17892	2.75152	0.86555	-0.208311		bta-miR-320	3148.47	3455.91	2841.04	0.822082	-0.282645		bta-miR-202	485.268	556.311	414.224	0.744591	-0.425481
	bta-miR-2326	2.96522	3.17892	2.75152	0.86555	-0.208311		bta-miR-2336	20.0109	22.0121	18.0097	0.818174	-0.289521		bta-miR-132	63.5722	73.1152	54.0292	0.73896	-0.436431
	bta-miR-2393	2.96522	3.17892	2.75152	0.86555	-0.208311		bta-miR-196a	5.00274	5.50303	4.50244	0.818174	-0.289521		bta-miR-2411	63.5722	73.1152	54.0292	0.73896	-0.436431
	bta-miR-487a	2.96522	3.17892	2.75152	0.86555	-0.208311		bta-miR-449a	5.00274	5.50303	4.50244	0.818174	-0.289521		bta-miR-153	10.8603	12.7157	9.00487	0.70817	-0.497832
	bta-let-7b	1401.81	1513.17	1290.46	0.852821	-0.229684		bta-miR-485	5.00274	5.50303	4.50244	0.818174	-0.289521		bta-miR-2308	10.8603	12.7157	9.00487	0.70817	-0.497832
	bta-miR-199b	108.337	117.62	99.0546	0.842157	-0.247839		bta-miR-2404	170.093	187.103	153.083	0.818174	-0.289521		bta-miR-708	10.8603	12.7157	9.00487	0.70817	-0.497832
	bta-miR-140	2741.27	2978.65	2503.88	0.840609	-0.250493		bta-miR-30f	30.0164	33.0182	27.0146	0.818174	-0.289521		bta-miR-23b-5p	5.43014	6.35785	4.50244	0.70817	-0.497832
	bta-miR-504	99.4417	108.083	90.8001	0.840093	-0.25138		bta-miR-216a	130.071	143.079	117.063	0.818174	-0.289521		bta-miR-33a	5.43014	6.35785	4.50244	0.70817	-0.497832
	bta-miR-193a-5p	163.301	178.02	148.582	0.834638	-0.260778		bta-miR-30c	1198.91	1326.23	1071.58	0.807989	-0.307592		bta-miR-361	54.3014	63.5785	45.0244	0.70817	-0.497832
	bta-miR-150	503.353	549.954	456.752	0.830528	-0.2679		bta-miR-2487	8361.07	9410.19	7311.96	0.777026	-0.363966		bta-miR-374a	5.43014	6.35785	4.50244	0.70817	-0.497832
	bta-miR-423-3p	24916.6	27262.4	22570.7	0.827904	-0.272464		bta-miR-338	129.196	145.83	112.561	0.771862	-0.373585		bta-miR-95	5.43014	6.35785	4.50244	0.70817	-0.497832
	bta-miR-2404	209.582	232.061	187.103	0.806266	-0.310672		bta-miR-331	124.193	140.327	108.058	0.770046	-0.376984		bta-miR-130a	32.5808	38.1471	27.0146	0.70817	-0.497832
	bta-miR-143	11686.4	12944.6	10428.2	0.805608	-0.31185		bta-miR-769	72.7898	82.5455	63.0341	0.763629	-0.389057		bta-miR-199a-5p	359.979	422.797	297.161	0.702846	-0.50872
	bta-miR-532	8662.35	9606.7	7718	0.803398	-0.315814		bta-miR-2484	1718.31	1950.83	1485.8	0.761629	-0.392841		bta-miR-31	765.254	909.172	621.336	0.683409	-0.549179
	bta-miR-2411	65.4485	73.1152	57.7819	0.790285	-0.339555		bta-miR-186	2298.88	2616.69	1981.07	0.75709	-0.401463		bta-miR-2404	192.572	232.061	153.083	0.659666	-0.600193
	bta-miR-1307	1208.15	1354.22	1062.09	0.784278	-0.350563		bta-miR-181d	31.3922	35.7697	27.0146	0.755237	-0.404998		bta-miR-23b-3p	742.476	899.635	585.317	0.650616	-0.620122
	bta-miR-183	997.195	1122.16	872.231	0.777279	-0.363496		bta-miR-1298	2101.02	2396.57	1805.48	0.753359	-0.408591		bta-miR-484	348.723	422.797	274.649	0.6496	-0.622377
	bta-miR-23b-3p	799.26	899.635	698.885	0.776854	-0.364284		bta-miR-1306	52.7789	60.5334	45.0244	0.743794	-0.427024		bta-miR-455	64.4999	79.4731	49.5268	0.62319	-0.682256
	bta-miR-127	305.324	346.503	264.146	0.762319	-0.391533		bta-miR-92b	954.147	1097.86	810.439	0.738202	-0.437913		bta-miR-192	3548.96	4396.45	2701.46	0.614464	-0.702598
	bta-miR-331	162.352	184.378	140.327	0.761087	-0.393866		bta-miR-148b	1514.83	1755.47	1274.19	0.725841	-0.462275		bta-miR-452	94.8296	117.62	72.039	0.612472	-0.707285
	bta-miR-425-5p	44.692	50.8628	38.5212	0.757356	-0.400956		bta-miR-29a	547.424	635.6	459.249	0.722543	-0.468845		bta-miR-331	146.218	184.378	108.058	0.586072	-0.77085
	bta-miR-192	3836.75	4396.45	3277.06	0.745387	-0.423939		bta-miR-324	49.1519	57.7819	40.5219	0.701292	-0.511913		bta-miR-497	153.238	193.914	112.561	0.580467	-0.784713
	bta-miR-2284q	7810.76	8951.85	6669.68	0.745062	-0.424568		bta-miR-363	16.384	19.2606	13.5073	0.701292	-0.511913		bta-miR-151	9301.94	11809.7	6794.18	0.575305	-0.797601
	bta-miR-1388-5p	19.3808	22.2525	16.5091	0.7419	-0.430703		bta-miR-224	567.561	671.37	463.751	0.690753	-0.533758		bta-miR-148a	1.01261e+06	1.28923e+06	735986	0.570871	-0.808763
	bta-miR-1306	71.5927	82.652	60.5334	0.732389	-0.449319		bta-miR-877	27.7652	33.0182	22.5122	0.681811	-0.552555		bta-miR-1306	63.8382	82.652	45.0244	0.544746	-0.876343
	bta-miR-10a	195.397	225.704	165.091	0.731451	-0.451167		bta-miR-221	229.876	275.152	184.6	0.670902	-0.575825		bta-miR-504	83.3075	108.083	58.5317	0.541542	-0.884855
	bta-miR-15a	16.4156	19.0735	13.7576	0.721292	-0.471345		bta-miR-222	740.155	885.988	594.322	0.670801	-0.576044		bta-miR-2415	84.897	111.262	58.5317	0.526069	-0.926675
	bta-miR-409	16.4156	19.0735	13.7576	0.721292	-0.471345		bta-miR-30e-5p	2004.35	2410.33	1598.37	0.663132	-0.592633		bta-miR-328	922.611	1223.89	621.336	0.507675	-0.978022
	bta-miR-204	2178.93	2533.6	1824.26	0.720025	-0.473882		bta-miR-504	74.6659	90.8001	58.5317	0.644622	-0.633475		bta-miR-96	33.5086	44.5049	22.5122	0.505836	-0.983259
	bta-miR-199a-5p	361.356	422.797	299.915	0.709361	-0.495409		bta-miR-374b	63.2846	77.0425	49.5268	0.642851	-0.637444		bta-miR-2419	229.13	305.177	153.083	0.501621	-0.995331
	bta-miR-18a	59.7318	69.9363	49.5273	0.708177	-0.497817		bta-miR-502a	236.755	288.909	184.6	0.638955	-0.646214		bta-miR-181d	40.5282	54.0417	27.0146	0.499885	-1.00033
	bta-miR-2476	2773.4	3252.04	2294.76	0.705639	-0.502998		bta-miR-31	810.068	998.801	621.336	0.622082	-0.684822		bta-miR-92b	1228.56	1646.68	810.439	0.492165	-1.02279
	bta-miR-2387	167.335	197.093	137.576	0.698024	-0.518651		bta-miR-1307	859.721	1062.09	657.356	0.618929	-0.692153		bta-miR-1307	1005.79	1354.22	657.356	0.485413	-1.04272
	bta-miR-592	13.4503	15.8946	11.0061	0.69244	-0.530239		bta-miR-502b	17.7597	22.0121	13.5073	0.61363	-0.704558		bta-miR-1298	2773.53	3741.59	1805.48	0.482543	-1.05127
	bta-miR-1468	121.053	143.052	99.0546	0.69244	-0.530239		bta-miR-342	238.631	297.164	180.097	0.606055	-0.72248		bta-miR-363	21.0588	28.6103	13.5073	0.472114	-1.08279
	bta-miR-105b	805.645	953.677	657.612	0.689555	-0.536263		bta-miR-365-3p	24.1382	30.2667	18.0097	0.595035	-0.748953		bta-miR-2885	35.098	47.6838	22.5122	0.472114	-1.08279
	bta-miR-151	9897.3	11809.7	7984.9	0.676131	-0.564625		bta-miR-1940	54.6549	68.7879	40.5219	0.589085	-0.763452		bta-miR-2427	7.0196	9.53677	4.50244	0.472114	-1.08279
	bta-miR-363	23.9355	28.6103	19.2606	0.673206	-0.570881		bta-miR-99b	7722.35	9726.61	5718.1	0.587882	-0.766403		bta-miR-532	6989.29	9606.7	4371.87	0.455085	-1.13579
	bta-miR-92b	1372.27	1646.68	1097.86	0.666708	-0.584874		bta-miR-532	6044.94	7718	4371.87	0.56645	-0.819978		bta-miR-502a	311.646	438.691	184.6	0.420797	-1.2488
	bta-miR-181d	44.9057	54.0417	35.7697	0.661891	-0.595334		bta-miR-455	68.7877	88.0485	49.5268	0.562494	-0.830089		bta-miR-3431	1173.47	1662.58	684.37	0.411632	-1.28057
	bta-miR-502a	363.8	438.691	288.909	0.658571	-0.60259		bta-miR-497	158.087	203.612	112.561	0.55282	-0.855118		bta-miR-330	15.6287	22.2525	9.00487	0.404669	-1.30519
	bta-miR-378	3383.51	4100.81	2666.22	0.650169	-0.621113		bta-miR-142	6.37849	8.25455	4.50244	0.545449	-0.874483		bta-miR-2463	65.6936	95.3677	36.0195	0.377691	-1.40472
	bta-miR-2323	10.4851	12.7157	8.25455	0.649163	-0.623348		bta-miR-2284a	6.37849	8.25455	4.50244	0.545449	-0.874483		bta-miR-148b	2331.46	3388.73	1274.19	0.376008	-1.41117
	bta-miR-2473	10.4851	12.7157	8.25455	0.649163	-0.623348		bta-miR-2473	6.37849	8.25455	4.50244	0.545449	-0.874483		bta-miR-1940	75.8921	111.262	40.5219	0.364202	-1.45719
	bta-miR-1843	20.9702	25.4314	16.5091	0.649163	-0.623348		bta-miR-669	6.37849	8.25455	4.50244	0.545449	-0.874483		bta-miR-342	341.184	502.27	180.097	0.358567	-1.47968
	bta-miR-505	112.371	136.694	88.0485	0.64413	-0.634576		bta-miR-95	6.37849	8.25455	4.50244	0.545449	-0.874483		bta-miR-502b	25.8272	38.1471	13.5073	0.354085	-1.49783
	bta-miR-139	242.747	295.64	189.855	0.642182	-0.638945		bta-miR-135b	12.757	16.5091	9.00487	0.545449	-0.874483		bta-miR-223	8.60906	12.7157	4.50244	0.354085	-1.49783
	bta-miR-1298	3069.08	3741.59	2396.57	0.640522	-0.64268		bta-miR-1843	12.757	16.5091	9.00487	0.545449	-0.874483		bta-miR-2285a	8.60906	12.7157	4.50244	0.354085	-1.49783
	bta-miR-210	4514.47	5534.5	3494.43	0.631389	-0.663398		bta-miR-212	312.546	404.473	220.619	0.545449	-0.874483		bta-miR-2473	8.60906	12.7157	4.50244	0.354085	-1.49783
	bta-miR-484	343.471	422.797	264.146	0.624758	-0.678631		bta-miR-490	12.757	16.5091	9.00487	0.545449	-0.874483		bta-miR-1843	17.2181	25.4314	9.00487	0.354085	-1.49783
	bta-miR-375	175.496	216.167	134.824	0.623705	-0.681064		bta-miR-873	82.9204	107.309	58.5317	0.545449	-0.874483		bta-miR-127	234.034	346.503	121.566	0.350837	-1.51113
	bta-miR-1940	90.0251	111.262	68.7879	0.61825	-0.693738		bta-miR-147	26.8897	35.7697	18.0097	0.503492	-0.989961		bta-miR-1291	87.6801	130.336	45.0244	0.345449	-1.53346
	bta-miR-677	2211.65	2733.87	1689.43	0.617963	-0.694409		bta-miR-452	113.062	154.085	72.039	0.467528	-1.09688		bta-miR-2332	63.4424	95.3677	31.5171	0.330479	-1.59737
	bta-miR-342	399.717	502.27	297.164	0.591642	-0.757204		bta-miR-153	14.1327	19.2606	9.00487	0.467528	-1.09688		bta-miR-339	190.327	286.103	94.5512	0.330479	-1.59737
	bta-miR-2440	252.498	317.892	187.103	0.588574	-0.764704		bta-miR-127	192.856	264.146	121.566	0.460223	-1.1196		bta-miR-769	131.653	200.272	63.0341	0.314742	-1.66776
	bta-miR-502b	30.0796	38.1471	22.0121	0.577033	-0.793273		bta-miR-296	165.966	228.376	103.556	0.453446	-1.141		bta-miR-653	18.8076	28.6103	9.00487	0.314742	-1.66776
	bta-miR-214	7.5199	9.53677	5.50303	0.577033	-0.793273		bta-miR-21	245079	340547	149611	0.439327	-1.18663		bta-miR-423-3p	17874.8	27262.4	8487.09	0.311311	-1.68357
	bta-miR-199c	61.7487	79.4731	44.0243	0.553952	-0.852167		bta-miR-130a	45.1498	63.2849	27.0146	0.426873	-1.22812		bta-miR-30f	58.0122	89.0098	27.0146	0.303502	-1.72022
	bta-miR-328	947.628	1223.89	671.37	0.548556	-0.866288		bta-miR-202	698.258	982.291	414.224	0.421692	-1.24574		bta-miR-197	235.228	362.397	108.058	0.298177	-1.74576
	bta-miR-2415	85.8978	111.262	60.5334	0.54406	-0.878162		bta-miR-96	38.7713	55.0303	22.5122	0.409087	-1.28952		bta-miR-381	59.6017	92.1888	27.0146	0.293036	-1.77085
	bta-miR-22-5p	39.189	50.8628	27.5152	0.540969	-0.886383		bta-miR-2427	7.75425	11.0061	4.50244	0.409087	-1.28952		bta-miR-449a	10.1985	15.8946	4.50244	0.283268	-1.81976
	bta-miR-148a	988715	1.28923e+06	688196	0.533802	-0.905624		bta-miR-3431	1191.03	1697.69	684.37	0.40312	-1.31072		bta-miR-485	10.1985	15.8946	4.50244	0.283268	-1.81976
	bta-miR-2419	233.758	305.177	162.339	0.531953	-0.91063		bta-miR-744	286.032	409.976	162.088	0.395359	-1.33876		bta-miR-874	20.3971	31.7892	9.00487	0.283268	-1.81976
	bta-miR-148b	2572.1	3388.73	1755.47	0.518031	-0.94889		bta-miR-378	1846.39	2666.22	1026.56	0.385023	-1.37698		bta-miR-140	1872.03	2978.65	765.414	0.256967	-1.96035
	bta-miR-2299-5p	28.7038	38.1471	19.2606	0.504904	-0.985918		bta-miR-423-3p	15528.9	22570.7	8487.09	0.376023	-1.41111		bta-miR-1271	529.266	842.414	216.117	0.256545	-1.96272
	bta-miR-500	45.3331	60.3995	30.2667	0.501108	-0.996807		bta-miR-2440	127.32	187.103	67.5366	0.360959	-1.47009		bta-miR-378	2563.68	4100.81	1026.56	0.25033	-1.9981
	bta-miR-193b	34.848	47.6838	22.0121	0.461627	-1.1152		bta-miR-2315	9.13001	13.7576	4.50244	0.327269	-1.61145		bta-miR-370	25.1654	41.326	9.00487	0.217899	-2.19827
	bta-miR-1343	4.55468	6.35785	2.75152	0.432775	-1.20831		bta-miR-330	18.26	27.5152	9.00487	0.327269	-1.61145		bta-miR-2440	192.714	317.892	67.5366	0.212451	-2.2348
	bta-miR-23b-5p	4.55468	6.35785	2.75152	0.432775	-1.20831		bta-miR-381	54.7801	82.5455	27.0146	0.327269	-1.61145		bta-miR-1388-5p	13.3774	22.2525	4.50244	0.202334	-2.30519
	bta-miR-33a	4.55468	6.35785	2.75152	0.432775	-1.20831		bta-miR-2332	63.9101	96.3031	31.5171	0.327269	-1.61145		bta-miR-15b	26.7549	44.5049	9.00487	0.202334	-2.30519
	bta-miR-374a	4.55468	6.35785	2.75152	0.432775	-1.20831		bta-miR-505	57.5316	88.0485	27.0146	0.306815	-1.70456		bta-miR-505	81.8541	136.694	27.0146	0.197629	-2.33913
	bta-miR-769	141.409	200.272	82.5455	0.412167	-1.2787		bta-miR-140	1634.65	2503.88	765.414	0.305691	-1.70985		bta-miR-210	3294.04	5534.5	1053.57	0.190364	-2.39317
	bta-miR-2463	66.9445	95.3677	38.5212	0.403923	-1.30785		bta-miR-210	2274	3494.43	1053.57	0.3015	-1.72977		bta-miR-2387	116.556	197.093	36.0195	0.182754	-2.45203
	bta-miR-744	737.458	1064.94	409.976	0.384976	-1.37716		bta-miR-500	19.6358	30.2667	9.00487	0.297518	-1.74895		bta-miR-1777a	14.9669	25.4314	4.50244	0.177043	-2.49783
	bta-miR-30f	61.014	89.0098	33.0182	0.37095	-1.4307		bta-miR-653	19.6358	30.2667	9.00487	0.297518	-1.74895		bta-miR-669	16.5564	28.6103	4.50244	0.157371	-2.66776
	bta-miR-449a	10.6988	15.8946	5.50303	0.34622	-1.53024		bta-miR-1388-5p	10.5058	16.5091	4.50244	0.272725	-1.87448		bta-miR-744	613.513	1064.94	162.088	0.152204	-2.71592
	bta-miR-485	10.6988	15.8946	5.50303	0.34622	-1.53024		bta-miR-2285a	10.5058	16.5091	4.50244	0.272725	-1.87448		bta-miR-500	34.7022	60.3995	9.00487	0.149088	-2.74576
	bta-miR-197	240.356	362.397	118.315	0.326479	-1.61494		bta-miR-361	105.058	165.091	45.0244	0.272725	-1.87448		bta-miR-27a-5p	624.64	1087.19	162.088	0.149088	-2.74576
	bta-miR-1291	85.8043	130.336	41.2728	0.316665	-1.65897		bta-miR-2387	86.7977	137.576	36.0195	0.261816	-1.93338		bta-miR-2299-5p	21.3248	38.1471	4.50244	0.118028	-3.08279
	bta-miR-339	184.324	286.103	82.5455	0.288517	-1.79327		bta-miR-1271	527.665	839.213	216.117	0.257524	-1.95722		bta-miR-296	542.922	982.287	103.556	0.105423	-3.24573
	bta-miR-669	18.4324	28.6103	8.25455	0.288517	-1.79327		bta-miR-2887	165.841	264.146	67.5366	0.255679	-1.96759		bta-miR-677	1508.76	2733.87	283.654	0.103755	-3.26874
	bta-miR-1296	6.14414	9.53677	2.75152	0.288517	-1.79327		bta-miR-2299-5p	11.8815	19.2606	4.50244	0.233764	-2.09688		bta-miR-193b	26.0931	47.6838	4.50244	0.0944227	-3.40472
	bta-miR-2344	6.14414	9.53677	2.75152	0.288517	-1.79327		bta-miR-2339	11.8815	19.2606	4.50244	0.233764	-2.09688
	bta-miR-184	81.4633	127.157	35.7697	0.281304	-1.8298		bta-miR-671	11.8815	19.2606	4.50244	0.233764	-2.09688
	bta-miR-449d	21.6113	34.9681	8.25455	0.236059	-2.08278		bta-miR-132	143.954	233.879	54.0292	0.231014	-2.11395
	bta-miR-296	605.331	982.287	228.376	0.232494	-2.10473		bta-miR-2885	64.9107	107.309	22.5122	0.209788	-2.253
	bta-miR-2284m	7.7336	12.7157	2.75152	0.216388	-2.20831		bta-miR-193b	13.2573	22.0121	4.50244	0.204543	-2.28952
	bta-miR-2296	7.7336	12.7157	2.75152	0.216388	-2.20831		bta-miR-15b	29.2661	49.5273	9.00487	0.181816	-2.45945
	bta-miR-2308	7.7336	12.7157	2.75152	0.216388	-2.20831		bta-miR-677	986.542	1689.43	283.654	0.167899	-2.57434
	bta-miR-382	7.7336	12.7157	2.75152	0.216388	-2.20831		bta-miR-708	34.7691	60.5334	9.00487	0.148759	-2.74895
	bta-miR-874	18.6461	31.7892	5.50303	0.17311	-2.53024		bta-miR-193a-3p	21.5118	38.5212	4.50244	0.116882	-3.09688
	bta-miR-2284r	10.9125	19.0735	2.75152	0.144258	-2.79327
	bta-miR-370	23.4145	41.326	5.50303	0.133162	-2.90875
	bta-miR-27a-5p	613.759	1087.19	140.327	0.129073	-2.95374
	bta-miR-2361	12.502	22.2525	2.75152	0.12365	-3.01567

## Sheet: Table.S5-S7
	Table S5 – MicroRNA read count and expression fold-change from sequencing and qPCR validation results between GV and MII oocytes.										Table S6 – MicroRNA read count and expression fold-change from sequencing and qPCR validation results between MII oocytes and PZ.										Table S7 – MicroRNA read count and expression fold-change from sequencing and qPCR validation results between GV oocytes and PZ.
	Comparison	miRNA (bta-)	Small-RNASeq Count (GV)	Small-RNASeq Count (MII)	Small-RNASeq Fold Change (Log2)	Small-RNASeq Expression	qPCR Fold Change (Log2)	qPCR Expression	Validated/ Not Validated		Comparison	miRNA (bta-)	Small-RNASeq Count (MII)	Small-RNASeq Count (PZ)	Small-RNASeq Fold Change (Log2)	Small-RNASeq Expression	qPCR Fold Change (Log2)	qPCR Expression	Validated/ Not Validated		Comparison	miRNA (bta-)	Small-RNASeq Count (GV)	Small-RNASeq Count (PZ)	Small-RNASeq Fold Change (Log2)	Small-RNASeq Expression	qPCR Fold Change (Log2)	qPCR Expression	Validated/ Not Validated
	GV vs MII	miR-155	143.05	11933.3	6.382	Up	6.078	Up	Validated		MII vs PZ	miR-155	11933.3	15128.2	0.341	Up	1.429	Up	Validated		GV vs PZ	miR-155	143.05	15128.2	6.725	Up	7.507	Up	Validated
		miR-222	85.83	885.99	3.368	Up	10.306	Up	Validated			miR-222	885.99	594.32	-0.576	Down	0.986	Up	Not Validated			miR-222	85.83	594.32	2.792	Up	11.292	Up	Validated
		miR-21	25873.2	340547	3.781	Up	3.752	Up	Validated			miR-21	340547	149611	-1.187	Down	0.082	Up	Not Validated			miR-21	25873.2	149611	2.532	Up	3.834	Up	Validated
		miR-190a	3.18	11.01	1.791	Up	-0.658	Down	Not Validated			miR-190a	11.01	22.51	1.032	Up	-0.313	Down	Not Validated			miR-190a	3.18	22.51	2.824	Up	-0.971	Down	Not Validated
		miR-212	15.89	404.47	4.669	Up	-0.247	Down	Not Validated			miR-212	404.47	220.62	-0.874	Down	-0.766	Down	Validated			miR-212	15.89	220.62	3.795	Up	-1.013	Down	Not Validated
		let-7a	6090.82	7302.53	0.262	Up	0.571	Up	Validated			let-7a	7302.53	17798.1	1.285	Up	0.333	Up	Validated			let-7a	6090.82	17798.1	1.547	Up	0.905	Up	Validated
		let-7d	480.02	1125.37	1.229	Up	1.041	Up	Validated			let-7d	1125.37	1008.55	-0.158	Down	0.795	Up	Not Validated			let-7d	480.02	1008.55	1.071	Up	1.836	Up	Validated
		let-7g	3735.23	5266.4	0.496	Up	0.453	Up	Validated			let-7g	5266.4	6388.96	0.279	Up	-0.021	Down	Not Validated			let-7g	3735.23	6388.96	0.774	Up	0.432	Up	Validated
		let-7i	22192.1	27176.7	0.292	Up	0.657	Up	Validated			let-7i	27176.7	22903.9	-0.247	Down	0.513	Up	Not Validated			let-7i	22192.1	22903.9	0.046	Up	1.17	Up	Validated
		miR-2361	22.25	2.75	-3.016	Down	1.314	Up	Not Validated			miR-2361	2.75	-	-	-	0.381	Up	-			miR-2361	22.25	-	-	-	1.695	Up	-
		miR-708	12.72	60.53	2.251	Up	0.615	Up	Validated			miR-708-5p	60.53	9	-2.75	Down	-0.05	Down	Validated			miR-708-5p	12.72	9	-0.498	Down	0.566	Up	Not Validated
		miR-744	1064.94	409.98	-1.377	Down	0.131	Up	Not Validated			miR-744-5p	409.98	162.09	-0.339	Down	0.803	Up	Not Validated			miR-744-5p	1064.94	162.09	-2.716	Down	0.934	Up	Not Validated
		miR-677	2733.87	1689.43	-0.694	Down	0.604	Up	Not Validated			miR-677	1689.43	283.65	-2.574	Down	0.366	Up	Not Validated			miR-677	2733.87	283.65	-3.269	Down	0.97	Up	Not Validated
		miR-27a-3p	273.39	1144.63	2.066	Up	0.455	Up	Validated			miR-27a-3p	1144.63	1112.1	-0.042	Down	-0.034	Down	Validated			miR-27a-3p	273.39	1112.1	2.024	Up	0.421	Up	Validated
		miR-193a	47.68	22.01	-1.115	Down	0.215	Up	Not Validated			miR-193-3p	38.52	4.5	-3.097	Down	-0.395	Down	Validated			miR-193-3p	47.68	4.5	-3.405	Down	-0.179	Down	Validated
		miR-138	168.48	346.69	1.041	Up	-0.187	Down	Not Validated			miR-138-5p	346.69	535.79	0.628	Up	0.157	Up	Validated			miR-138-5p	168.48	535.79	1.669	Up	-0.03	Down	Not Validated
		miR-148a	1.28923e+06	688196	-0.906	Down	-0.216	Down	Validated			miR-148a-5p	688196	735986	0.097	Up	0.575	Up	Validated			miR-148a-5p	1.28923e+06	735986	-0.809	Down	0.358	Up	Not Validated
		miR-148b	3388.73	1755.47	-0.949	Down	0.13	Up	Not Validated			miR-148b-5p	1755.47	1274.19	-0.462	Down	0.423	Up	Not Validated			miR-148b-5p	3388.73	1274.19	-1.411	Down	0.553	Up	Not Validated

## Sheet: Table.S8
	Table S8 - Predicted protein targets of miRNAs present in the proteome signature from Deutsch et al. (2014) with corresponding fold change between MII and Zygotes. Negative (-) values indicate higher expression in MII oocyte and positive (+) indicate the protein had a higher expression in zygotes.
	miR-155			miR-222			let-7d
	Predicted Targets Present in Proteome	Proteome Log2Fold Change MII (-) vs PZ (+)		Predicted Targets Present in Proteome	Proteome Log2Fold Change MII (-) vs PZ (+)		Predicted Targets Present in Proteome	Proteome Log2Fold Change MII (-) vs PZ (+)
	DNAJB1	0.057		ARF4	0.131		SLC25A24	-0.129
	RAB5C	0.54		PAIP1	-0.243		CASP3	0.176
	RCN2	-1.08		EIF3J	0.163		DDX19B	-0.015
	TRIM32	-0.115		RAB1A	-0.3		DLST	-0.046
	ANKFY1	-0.879		SKP1	0.01		GLRX	-0.15
	YWHAE	-0.2		IGF2BP2	0.125		NAP1L1	-0.067
				FMR1	-0.378		IGF2BP3	-0.185
				VAPB	-0.496		DPP3	0.028
				YWHAG	-0.332		DNAJA2	-0.282
							EIF4G2	-0.22
							PGRMC1	-0.54
							LIPT2	0.086
							RALB	-0.408
							IGF2BP2	0.125
							RAB3GAP2	-0.275
